# Supplementary material for: Laboratory-Assessed Markers of Cardiometabolic Health and Associations with GIS-Based Measures of Active-Living Environments
Source: Int J Environ Res Public Health. 2018 Sep 21;15(10):2079. doi: 10.3390/ijerph15102079 (PMC6211066; doi:10.3390/ijerph15102079)
Supplement: Supplementary file 1 [file ijerph-15-02079-s001.zip]

Archive with 1 entries (1 files):
- ijerph-338891-supplementary.docx
